# Supplementary material for: Development of New Bio-Composite of PEO/Silk Fibroin Blends Loaded with Piezoelectric Material
Source: Polymers (Basel). 2022 Oct 7;14(19):4209. doi: 10.3390/polym14194209 (PMC9571570; doi:10.3390/polym14194209)
Supplement: Supplementary file 1 [file polymers-14-04209-s001.zip]

Archive with 2 entries (2 files):
- polymers-1913024-supplementary/Figure S1 SolidWork Drawing of the PiezoTester.pdf
- polymers-1913024-supplementary/Video S1 Showing the PiezoTester.mp4
